# Supplementary material for: Study on the Separation, Identification, and Quality Control Methods of Oligosaccharide Components in Wine-Processed Polygonati Rhizoma
Source: Foods. 2026 Feb 5;15(3):584. doi: 10.3390/foods15030584 (PMC12896846; doi:10.3390/foods15030584)
Supplement: Supplementary file 1 [file foods-15-00584-s001.zip]

Archive with 1 entries (1 files):
- foods-4071138-supplementary.pdf
